# Supplementary material for: Diagnosis and Treatment of Japanese Children with Neurogenic Bladder: Analysis of Data from a National Health Insurance Database
Source: J Clin Med. 2023 Apr 28;12(9):3191. doi: 10.3390/jcm12093191 (PMC10179246; doi:10.3390/jcm12093191)
Supplement: Supplementary file 1 [file jcm-12-03191-s001.zip]

Archive with 1 entries (1 files):
- jcm-2292123-supplementary.pdf
